# Supplementary material for: Genome-wide association mapping of resistance to a Brazilian isolate of Sclerotinia sclerotiorum in soybean genotypes mostly from Brazil
Source: BMC Genomics. 2017 Nov 7;18:849. doi: 10.1186/s12864-017-4160-1 (PMC5674791; doi:10.1186/s12864-017-4160-1)
Supplement: Supplementary file 4 — Phenotypes of all 324 genotypes used. (XLSX 31 kb) [file 12864_2017_4160_MOESM4_ESM.xlsx]

## Sheet: Sheet1
Additional file 4: Table S1. Summary of phenotypes measured in lesion length (cm) of 324 samples prior to genotype filtering
Genotype	Average Score cm	Stand Dev	Range cm	Plotting Group		Histogram 324 genotypes
FT-1	0.67	0.21	0.60	1		1	2
P1C142-128.686	0.89	0.58	1.70	1		2	24
P1C142-158.243	1.08	1.29	2.70	2		3	31
EMGOPA 316	1.14	0.45	1.50	2		4	45
P1C142-116.940	1.25	0.79	2.00	2		5	82
IAC 100	1.25	1.31	2.70	2		6	64
V-Max RR	1.35	1.08	2.60	2		7	46
FMT05-40.907/1	1.36	0.47	1.30	2		8	29
FT-3	1.46	0.34	1.10	2		9	1
P1C142-156.243	1.56	0.98	2.40	2
P1C142-102.143	1.60	0.79	1.90	2
P1C142-123.850	1.60	0.75	2.20	2
P1C142-127.559	1.65	0.83	2.50	2
P1C142-126.986	1.67	0.86	2.40	2
P1C142-169.073	1.71	0.79	2.50	2
P1C142-112.208	1.73	0.97	2.00	2		Histogram 275 genotypes
TMG 1188 RR (GENO_TKG_35)	1.75	1.20	3.10	2		1	2
P1C142-168.243	1.78	0.55	1.50	2		2	18
P1C142-170.130	1.80	1.14	2.60	2		3	29
PI194639	1.81	0.38	1.00	2		4	38
V-Top RR	1.82	0.69	1.90	2		5	67
P1C142-167.428	1.88	0.54	1.20	2		6	54
P1C142-151.788	1.94	0.89	1.80	2		7	39
P1C142-120.884	1.97	0.58	1.40	2		8	28
P1C142-151.674	1.98	0.51	1.40	2		9	0
P1C142-119.350	1.99	1.03	2.60	2
BMX Turbo RR	2.00	0.73	2.30	3
P1C142-110.417	2.02	0.96	2.40	3
P1C142-126.380	2.06	0.36	1.10	3
L79-1404	2.08	0.79	1.70	3
P1C142-169.669	2.08	0.74	2.10	3
L91-8052	2.08	0.87	2.30	3
P1C142-120.656	2.10	0.85	2.40	3
P98Y30	2.11	1.29	2.90	3
BRSGO Indiara	2.16	1.11	3.30	3
BRSGO Araçu	2.16	1.82	4.30	3
P1C142-168.153	2.20	0.88	2.40	3
P1C142-124.500	2.23	0.45	1.40	3
TC132-10.924	2.24	1.57	3.50	3
FT-37	2.27	1.04	2.90	3
L284	2.29	1.32	3.30	3
P1C142-168.971	2.35	1.28	2.80	3
P1C142-169.621	2.36	1.70	3.60	3
FT-4	2.39	1.20	3.30	3
P1C142-116.766	2.40	0.59	1.40	3
P1C142-107.220	2.45	0.87	1.90	3
P1C142-124.193	2.47	0.57	1.10	3
FT-7	2.50	1.36	3.40	3
FT-11	2.60	1.55	3.70	3
P1C142-117.050	2.63	0.83	2.50	3
P1C142-154.809	2.65	1.52	2.90	3
FT-9	2.78	0.90	2.50	3
FT-46	2.81	1.03	3.00	3
P1C142-122.870	2.87	1.14	3.00	3
L82-1187	2.94	1.47	3.80	3
FMT03-40.673	2.98	1.07	3.10	3
NK S19-90	2.98	1.01	2.70	3
TC132-11.755	3.03	0.40	0.80	4
P1C142-184.849	3.06	1.41	3.80	4
FT-2	3.09	1.58	4.80	4
BMX Potencia RR	3.11	1.31	4.70	4
FT-23	3.11	1.67	4.50	4
FT-5	3.13	1.66	4.40	4
L536 (T24)	3.24	0.94	2.80	4
BRSMG Garantia	3.32	1.36	3.20	4
TMG 132 RR (GENO_TKG_34)	3.35	0.76	1.70	4
FT-8	3.35	1.62	3.90	4
FT-10	3.37	0.32	0.60	4
P1C142-123.484	3.38	0.63	1.50	4
BRSGO Jataí	3.43	1.14	3.40	4
L120	3.43	0.83	2.60	4
BMX Desafio RR	3.44	0.35	1.00	4
L587	3.44	1.72	4.30	4
L510 PL≠2	3.46	1.06	3.00	4
FT-33	3.47	1.63	4.50	4
FT-42	3.48	0.99	3.00	4
FT-26	3.50	1.36	3.50	4
L474 (T34)	3.51	0.60	1.70	4
P1C142-121.241	3.53	0.68	2.20	4
BRS 257	3.55	1.51	4.70	4
FT-45	3.56	1.29	3.50	4
FT-59	3.57	1.25	3.40	4
BRSGO Mineiros RR	3.60	0.74	2.30	4
BRB 16003200233060	3.61	0.78	2.50	4
L547	3.61	1.29	3.00	4
P1C142-183.810	3.65	1.57	3.50	4
BRSMG 725S	3.71	1.25	3.60	4
BRS Silvänia RR	3.74	1.57	4.10	4
BRSGO Raissa	3.75	1.06	2.80	4
BRS Valiosa RR	3.75	1.40	3.70	4
BRS Raimunda	3.76	1.53	4.40	4
FT-24	3.77	1.17	2.30	4
TC130-00.079	3.79	1.66	4.70	4
TC130-00.089	3.79	1.54	3.70	4
FMT04-48.182	3.79	1.26	3.20	4
TC132-11.450	3.80	1.21	2.60	4
L61-5047	3.84	1.08	3.30	4
BMX Ativa RR	3.85	0.88	2.50	4
L470	3.87	0.74	1.70	4
BRB 8607561 RR	3.90	1.16	2.10	4
L548	3.96	1.00	3.20	4
DOKO	3.99	1.15	3.10	4
NS 11631 RR	4.00	0.52	1.50	5
L510 PL≠1	4.02	0.84	2.10	5
L471 (T35)	4.03	1.23	3.00	5
P1C142-180.177	4.03	1.94	5.00	5
AXN-1-55	4.07	1.32	3.90	5
CB13-4260	4.09	0.87	2.50	5
TMG 1067 RR	4.11	1.32	3.40	5
BRSGO Ipameri	4.11	0.82	2.50	5
L635 (T14)	4.11	0.55	1.30	5
NA 5909 RG	4.13	0.47	1.30	5
L98	4.13	0.88	2.70	5
BRSGO Chapadoês	4.13	1.14	3.60	5
P1C142-116.753	4.14	0.88	2.40	5
BRB16063 2001 - 33000	4.18	0.77	2.00	5
FT-60	4.19	1.03	2.70	5
BRS Tracajá	4.20	1.25	3.20	5
P1C142-115.054	4.21	0.75	2.00	5
Syn90-74 RR	4.25	0.99	2.50	5
L347	4.26	0.83	2.40	5
FMT Tucunaré	4.27	1.04	3.30	5
A2506	4.27	1.61	4.80	5
FT-63	4.27	1.01	3.00	5
CD202	4.33	1.55	4.60	5
BMX Veloz RR	4.34	1.11	2.80	5
L526	4.38	0.50	1.40	5
L530	4.39	1.21	3.70	5
PI595099	4.42	1.20	4.00	5
L632	4.43	0.57	1.20	5
FT-27	4.44	1.61	4.80	5
TMG 4190	4.44	1.17	3.20	5
L514 CT	4.45	1.89	4.10	5
CORSOY 79	4.45	1.47	3.40	5
BRSG0 6159	4.47	0.73	1.90	5
TMG 4182 (GENO_TKG_37)	4.48	0.33	1.00	5
BRSMG 790A	4.49	1.20	3.70	5
VINTON 81	4.53	1.13	3.70	5
L577	4.54	1.12	3.00	5
FMT05-40.701/1	4.55	1.14	3.20	5
P1C142-182.964	4.57	1.57	4.20	5
TMG 7262 RR (GENO_TKG_15)	4.58	1.04	2.90	5
AC-CALIBRI	4.59	1.26	3.00	5
(165b) TMGCB14-22920	4.59	0.38	1.00	5
P98Y11	4.60	1.06	3.40	5
KENWOOD 94	4.61	1.31	3.10	5
L608	4.61	0.45	1.50	5
L669 (T5)	4.61	0.94	2.90	5
P1C142-171.127	4.63	1.46	4.10	5
L336 (T50)	4.66	1.54	4.00	5
BRS Sambaiba	4.67	0.71	2.60	5
P1C142-107.552	4.67	1.07	3.00	5
L343 CT	4.68	0.92	1.90	5
TC132-10.251	4.68	0.45	1.20	5
L296 (T57)	4.68	0.90	2.50	5
L578	4.70	1.12	3.00	5
BMX Apolo RR	4.70	0.94	3.00	5
L611	4.70	0.37	1.00	5
L630 CT	4.73	0.43	0.90	5
FT-61	4.74	1.63	4.70	5
TC11-2-37.987/G012	4.74	1.39	3.60	5
FT-21	4.76	1.09	2.70	5
FT-14	4.77	0.67	1.20	5
P1C142-124.344	4.78	1.11	3.00	5
TMG 7161 RR (GENO_TKG_13)	4.78	0.70	1.90	5
(165a) TMGCB14-22919	4.79	0.93	3.00	5
P1C142-100.250	4.80	1.05	2.30	5
BRASRO50611 RR	4.83	0.24	0.50	5
L615 (T15)	4.83	0.37	1.20	5
TC132-11.235	4.84	0.27	0.70	5
L22 CT	4.84	1.33	3.30	5
L404 (T47)	4.86	0.96	3.00	5
HODGSON 78	4.86	0.11	0.30	5
TC130-00.093	4.87	1.35	4.10	5
BRS/GO Chapadões	4.88	0.98	3.10	5
L532	4.88	1.36	3.80	5
L77-1585	4.91	0.76	2.50	5
BRS 185	4.92	0.84	2.10	5
WESTAG 97	4.92	1.00	3.10	5
FT-68	4.93	1.21	2.30	5
L241 (T79)	4.95	0.64	1.70	5
RR12-739 (GENO_TKG_433)	4.98	1.00	2.70	5
P1C142-172.624	4.99	1.04	2.50	5
L572 (512)	4.99	0.75	2.30	5
FT-65	5.00	1.54	4.70	6
L457	5.00	1.06	2.30	6
WILLIAMS 82	5.01	multiple	multiple	6
L258	5.01	0.45	1.70	6
P1C142-184.652	5.02	0.69	2.10	6
L260	5.04	1.43	4.00	6
HARDIN	5.04	1.03	3.00	6
Lee 74	5.04	0.74	2.10	6
L633	5.06	0.44	1.00	6
FT-12	5.06	1.06	2.80	6
FT-30	5.13	1.79	5.00	6
FMT05-60.497/1	5.14	multiple	multiple	6
L531	5.17	0.51	1.30	6
FT-67	5.18	0.77	2.10	6
L588	5.18	1.12	3.80	6
FT-58	5.19	0.31	0.70	6
L380 (T44)	5.20	1.49	4.10	6
TC130-00.021	5.20	0.41	1.20	6
L585	5.22	0.60	1.60	6
HODGSON	5.25	0.89	2.50	6
L663 (T8)	5.30	1.65	4.00	6
Hartwig	5.31	0.55	1.70	6
Anta 82 RR (GENO_TKG_41)	5.33	1.01	3.20	6
L140 (T94)	5.33	1.61	3.80	6
L268	5.33	1.00	2.30	6
TC130-00.056	5.34	0.75	2.00	6
BR0581114 RR	5.35	0.78	1.80	6
L434 (T41)	5.35	0.93	3.00	6
AxN-1-55-HP	5.38	1.17	2.80	6
L15	5.38	1.07	2.60	6
PI391589B	5.38	1.24	4.00	6
L591 (T19) PL≠1	5.38	1.50	3.00	6
L641 (T13)	5.39	0.66	2.00	6
TMG 4185	5.40	0.64	2.10	6
TC132-10.041/A	5.41	0.96	2.30	6
TMG RTRNCS (GENO_TKG_62)	5.44	0.70	2.00	6
L166 (T91)	5.45	1.35	3.20	6
L242 (T78)	5.45	1.49	3.30	6
BRS 133	5.46	0.47	1.40	6
L10	5.49	0.83	2.00	6
L430 (T42)	5.49	0.61	1.80	6
L291 (T60)	5.50	1.00	2.50	6
DASSEL	5.50	0.54	1.30	6
L463 (T37)	5.52	1.12	3.00	6
P1C142-176.307	5.53	0.60	1.60	6
TC11-2-37.987/G026	5.53	1.49	4.20	6
L338 CT	5.57	0.60	1.20	6
L579	5.58	0.74	2.00	6
TC132-12.191/A	5.64	1.03	2.20	6
L429 (T43)	5.65	1.72	4.90	6
L644	5.69	0.88	2.20	6
TC12-2-59.830	5.71	1.18	3.40	6
L423 (T44)	5.73	1.54	3.80	6
BRA 54651611 RR	5.78	1.37	3.60	6
L35U SEL (T51)	5.78	1.46	4.00	6
L638	5.80	0.52	1.30	6
P1C142-186.022	5.84	0.40	1.30	6
FT-29	5.86	1.36	3.10	6
L351	5.93	0.56	1.60	6
L456 (T39)	5.94	0.33	0.90	6
L248 (T76)	5.94	0.98	2.50	6
PI90763	5.95	0.70	1.90	6
L576	5.96	0.94	2.70	6
M7739 IPRO	5.98	0.47	1.10	6
BRAR 050611G	6.07	1.76	3.40	7
BR6I 600320023306	6.08	1.60	4.00	7
P1C142-170.382	6.08	0.08	0.20	7
FT-62	6.09	0.78	2.40	7
L25U (T72)	6.09	0.75	2.20	7
L88 (T104)	6.11	1.82	4.50	7
P1C142-194.871	6.11	1.44	4.30	7
PI503336	6.12	multiple	multiple	7
BR05736156	6.13	1.18	2.60	7
Bedford	6.14	0.56	1.50	7
AxN-1-55-HC	6.15	1.20	3.60	7
P1C142-186.380	6.16	0.60	2.00	7
TC12-0-47.107	6.19	0.58	1.60	7
L412 á L417 (T45)	6.23	0.26	0.50	7
RR12-715 (GENO_TKG_418)	6.23	0.63	2.00	7
TC11-2-37.987/G025	6.24	1.11	3.10	7
PI399073	6.24	0.47	1.60	7
P1C142-170.215	6.26	0.49	1.30	7
P1C142-170.329	6.27	0.43	1.20	7
TC12-0-51.331	6.37	0.92	3.30	7
TC12-0-52.294/G026	6.37	0.38	1.20	7
P1C142-185.974	6.41	0.57	1.60	7
PI398637	6.43	0.94	2.60	7
TC12-0-52.213	6.43	0.79	2.30	7
FT-28	6.46	1.50	4.10	7
TC12-0-48.687	6.47	0.44	1.10	7
P1C142-195.052	6.48	0.67	1.60	7
TC12-0-52.024	6.49	0.38	1.00	7
PI88788	6.49	1.22	3.90	7
L165 (T92)	6.50	0.35	1.10	7
Pickett	6.53	0.88	2.50	7
TC12-0-46.100	6.56	0.34	1.20	7
FT-71	6.59	1.11	3.40	7
L671 (T3)	6.59	1.02	2.80	7
L525 (T28)	6.60	1.32	3.60	7
L664 (T7)	6.61	1.59	4.00	7
FT-49	6.64	1.59	4.70	7
PI189861	6.64	1.27	3.60	7
TC12-0-50.332	6.66	1.33	4.20	7
TC12-2-60.290	6.68	1.22	4.00	7
BSR 101	6.69	1.07	2.50	7
TC12-1-47.590	6.71	0.36	1.20	7
G004501413260 - A	6.77	0.70	1.90	7
BR05736154	6.84	1.36	3.10	7
L263/264 CT	6.89	1.15	3.80	7
P1C142-188.840	6.95	0.93	2.70	7
TC130-00.011	7.01	0.37	1.10	8
TC12-0-50.332/G027	7.02	1.04	3.30	8
TC12-0-51.186	7.03	1.02	3.00	8
TC12-0-52.294	7.05	0.51	1.40	8
TMGER15 31786	7.09	0.55	1.60	8
PI358318A	7.09	0.96	3.40	8
TC12-0-47.648	7.10	1.33	4.30	8
MSOY 7908 RR	7.12	0.69	2.20	8
P1C142-101.828	7.15	0.49	1.40	8
CHAPMAN	7.16	0.82	2.40	8
BRS RAISSA RES 1/3 NCS	7.18	1.46	4.00	8
TMGER15 31787	7.18	0.64	2.20	8
TC12-0-52.243/G022	7.22	0.63	1.80	8
BR058114 RR	7.28	0.64	1.50	8
TC12-1-50.655	7.29	0.34	1.00	8
TC12-2-56.681	7.29	0.90	3.00	8
L19	7.29	0.77	2.70	8
L32	7.30	0.35	1.10	8
FT-22	7.30	0.37	1.10	8
FT-64	7.33	0.60	1.70	8
TC12-0-49.220	7.34	0.60	1.60	8
ANTA 82 RR	7.36	0.86	2.40	8
L199	7.37	1.41	4.90	8
L379 (T50)	7.41	0.42	1.10	8
L25	7.46	0.96	2.80	8
PI196157	7.57	0.87	2.70	8
BRSGO Ipameri	7.62	0.69	1.70	8
L196	7.68	0.89	2.40	8
L136	7.70	1.37	4.50	8
L90 (CT)	8.43	0.59	1.40	9
Gray highlighted were removed by genotype filtering	4.65
