# Supplementary material for: Genome-wide association mapping of resistance to a Brazilian isolate of Sclerotinia sclerotiorum in soybean genotypes mostly from Brazil
Source: BMC Genomics. 2017 Nov 7;18:849. doi: 10.1186/s12864-017-4160-1 (PMC5674791; doi:10.1186/s12864-017-4160-1)
Supplement: Supplementary file 7 — All genes in the LD blocks containing the significant SNPs on chromosome 1, 11 and 18. (XLSX 45 kb) [file 12864_2017_4160_MOESM7_ESM.xlsx]

## Sheet: Sheet1
Supplemental Table S4. Genes located witinh LD of the three shared significant loci identified by GAPIT/CMLM and FarmCPU
Peak SNPs	Chromosome	GlymaID	Distance from peak SNPs	Best NCBI Description	E-value
S1_36045483	Chr01	Glyma.01G104000	970144	hypothetical protein GLYMA_01G104000 [Glycine max]	2e-46
		Glyma.01G104100	968764	PREDICTED: isochorismate synthase 2, chloroplastic-like isoform X1 [Glycine max]	0
		Glyma.01G104200	941246	PREDICTED: BEL1-like homeodomain protein 9 [Glycine max]	0
		Glyma.01G104300	910663	PREDICTED: putative nuclease HARBI1 [Eucalyptus grandis]	9e-38
		Glyma.01G104400	831275	hypothetical protein GLYMA_01G104400 [Glycine max]	6e-92
		Glyma.01G104500	813688	hypothetical protein GLYMA_01G104500 [Glycine max]	0
		Glyma.01G104600	795726	PREDICTED: uncharacterized protein LOC100815294 [Glycine max]	0
		Glyma.01G104700	778075	PREDICTED: glycine oxidase isoform X2 [Glycine max]	3e-101
		Glyma.01G104800	720767	PREDICTED: galactose oxidase-like [Glycine max]	0
		Glyma.01G104900	717758	PREDICTED: 40S ribosomal protein S11-like [Glycine max]	5e-72
		Glyma.01G105000	654964	PREDICTED: protein NRT1/ PTR FAMILY 5.6-like [Glycine max]	0
		Glyma.01G105100	577169	hypothetical protein GLYMA_01G105100 [Glycine max]	4e-46
		Glyma.01G105200	536913	Gibberellin 2-beta-dioxygenase 1 [Glycine soja]	3e-48
		Glyma.01G105300	477349	PREDICTED: uncharacterized protein LOC102664178 [Glycine max]	7e-79
		Glyma.01G105400	442481	PREDICTED: uncharacterized protein LOC100806570 [Glycine max]	1e-38
		Glyma.01G105500	400416	PREDICTED: proteasome subunit alpha type-2-A-like [Glycine max]	5e-166
		Glyma.01G105600	357797	PREDICTED: uncharacterized protein LOC100775733 isoform X2 [Glycine max]	5e-82
		Glyma.01G105700	352709	PREDICTED: putative lipid-transfer protein DIR1 [Cicer arietinum]	7e-29
		Glyma.01G105800	342916	PREDICTED: putative lipid-transfer protein DIR1 [Arachis ipaensis]	2e-21
		Glyma.01G105900	337578	Rop guanine nucleotide exchange factor 1, partial [Glycine soja]	0
		Glyma.01G106000	188986	tau class glutathione S-transferase [Glycine soja]	7e-140
		Glyma.01G106100	164476	probable glutathione S-transferase [Glycine max]	1e-150
		Glyma.01G106200	127449	Universal stress protein [Glycine soja]	5e-109
		Glyma.01G106300	83979	PREDICTED: probable xyloglucan endotransglucosylase/hydrolase protein 6 [Glycine max]	3e-50
		Glyma.01G106400	6105	Digalactosyldiacylglycerol synthase 1, chloroplastic [Glycine soja]	4e-110
		Glyma.01G106500	57527	PREDICTED: serine/threonine-protein kinase pakD-like [Glycine max]	4e-87
		Glyma.01G106600	154815	Peptidyl-prolyl cis-trans isomerase PASTICCINO1 [Glycine soja]	0
		Glyma.01G106700	249653	PREDICTED: copper transporter 2-like [Glycine max]	1e-99
		Glyma.01G106800	374173	18.2 kDa class I heat shock protein [Glycine soja]	3e-70
		Glyma.01G106900	454764	PREDICTED: GDSL esterase/lipase At5g33370-like [Glycine max]	0
		Glyma.01G107000	506891	DUF3527 domain protein [Medicago truncatula]	0
		Glyma.01G107100	513055	SnoaL-like domain protein [Medicago truncatula]	6e-144
		Glyma.01G107200	517896	hypothetical protein GLYMA_05G132400 [Glycine max]	5e-51
		Glyma.01G107300	543062	hypothetical chloroplast RF1 (chloroplast) [Glycine falcata]	7e-18
		Glyma.01G107400	590721	Retrovirus-related Pol polyprotein from transposon TNT 1-94, partial [Cajanus cajan]	3e-78
		Glyma.01G107500	647428	PREDICTED: myb protein-like [Glycine max]	0
S11_6493121	Chr11	Glyma.11G083600	227747	PREDICTED: putative DNA (cytosine-5)-methyltransferase CMT1 [Glycine max]	0
		Glyma.11G083700	213618	Selection and upkeep of intraepithelial T-cells protein 6, putative [Theobroma cacao]	1e-71
		Glyma.11G083800	208101	PREDICTED: probable acyl-activating enzyme 1, peroxisomal [Glycine max]	0
		Glyma.11G083900	188210	PREDICTED: squamosa promoter-binding-like protein 3 isoform X1 [Glycine max]	2e-70
		Glyma.11G084000	186333	PREDICTED: isocitrate dehydrogenase [NAD] regulatory subunit 1, mitochondrial-like isoform X1 [Glycine max]	0
		Glyma.11G084100	172990	PREDICTED: serine acetyltransferase 2-like isoform X3 [Glycine max]	0
		Glyma.11G084200	165561	PREDICTED: protein GRIP-like [Glycine max]	0
		Glyma.11G084300	152958	PREDICTED: E3 ubiquitin-protein ligase SDIR1-like [Glycine max]	5e-31
		Glyma.11G084400	150472	PREDICTED: phosphoserine aminotransferase 1, chloroplastic [Glycine max]	0
		Glyma.11G084500	143856	G2/mitotic-specific cyclin-1 [Glycine soja]	0
		Glyma.11G084600	134258	Putative poly(A) polymerase [Glycine soja]	0
		Glyma.11G084700	125425	Ubiquilin-1 [Glycine soja]	2e-158
		Glyma.11G084800	113806	hypothetical protein GLYMA_11G084700 [Glycine max]	3e-159
		Glyma.11G084900	100036	PREDICTED: protein argonaute 2-like [Glycine max]	3e-69
		Glyma.11G085000	96008	hypothetical protein GLYMA_11G085000 [Glycine max]	9e-55
		Glyma.11G085100	89155	PREDICTED: phosphoinositide phosphatase SAC7 [Glycine max]	0
		Glyma.11G085200	79362	disease resistance-responsive, dirigent domain protein [Medicago truncatula]	4e-67
		Glyma.11G085300	77118	PREDICTED: probable serine/threonine-protein kinase Cx32, chloroplastic [Glycine max]	0
		Glyma.11G085400	70159	PREDICTED: probable serine/threonine-protein kinase Cx32, chloroplastic isoform X2 [Glycine max]	0
		Glyma.11G085500	61555	Protein RKD5 [Glycine soja]	0
		Glyma.11G085600	52614	PREDICTED: pentatricopeptide repeat-containing protein At4g13650-like [Glycine max]	0
		Glyma.11G085700	49384	PREDICTED: rab proteins geranylgeranyltransferase component A 2 [Glycine max]	0
		Glyma.11G085800	40271	PREDICTED: cancer-related nucleoside-triphosphatase homolog [Cicer arietinum]	1e-47
		Glyma.11G085900	39186	Syntaxin-binding protein 5 [Cajanus cajan]	0
		Glyma.11G086000	19857	PREDICTED: uncharacterized protein LOC100779720 [Glycine max]	0
		Glyma.11G086100	11893	uncharacterized protein LOC100527050 [Glycine max]	3e-90
		Glyma.11G086200	8362	PREDICTED: probable small nuclear ribonucleoprotein G [Glycine max]	2e-45
		Glyma.11G086300	5811	DNA mismatch repair protein mutL [Glycine soja]	0
		Glyma.11G086400	6667	PREDICTED: uncharacterized protein LOC100784719 [Glycine max]	2e-180
		Glyma.11G086500	12765	PREDICTED: SRSF protein kinase 1-like [Glycine max]	0
		Glyma.11G086600	23706	Proton-coupled amino acid transporter 4 [Glycine soja]	8e-13
		Glyma.11G086700	24601	PREDICTED: amino acid transporter ANTL2-like, partial [Glycine max]	0
		Glyma.11G086800	30658	PREDICTED: pentatricopeptide repeat-containing protein At2g17525, mitochondrial isoform X1 [Glycine max]	4e-81
		Glyma.11G086900	31145	PREDICTED: pentatricopeptide repeat-containing protein At2g17525, mitochondrial isoform X2 [Glycine max]	0
		Glyma.11G087000	32912	PREDICTED: probable protein phosphatase 2C 47 [Glycine max]	0
S18_14327556	Chr18	Glyma.18G112500	945155	hypothetical protein glysoja_036282 [Glycine soja]	6e-56
		Glyma.18G112600	929337	hypothetical protein glysoja_036287, partial [Glycine soja]	0
		Glyma.18G112700	903737	PREDICTED: uncharacterized protein LOC100788793 [Glycine max]	0
		Glyma.18G112800	901867	hypothetical protein GLYMA_18G112800 [Glycine max]	5e-49
		Glyma.18G112900	898636	transcription termination factor family protein [Medicago truncatula]	1e-97
		Glyma.18G113000	877536	PREDICTED: uncharacterized protein LOC106796890 [Glycine max]	2e-89
		Glyma.18G113100	874012	PREDICTED: spermidine hydroxycinnamoyl transferase-like [Glycine max]	0
		Glyma.18G113200	801010	hypothetical protein GLYMA_18G113200 [Glycine max]	9e-87
		Glyma.18G113300	748583	PREDICTED: transmembrane protein 56-B-like [Glycine max]	0
		Glyma.18G113400	711213	PREDICTED: putative Myb family transcription factor At1g14600 [Glycine max]	3e-150
		Glyma.18G113500	700979	hypothetical protein GLYMA_18G113500 [Glycine max]	9e-16
		Glyma.18G113600	655999	PREDICTED: non-specific lipid-transfer protein C, cotyledon-specific isoform-like [Glycine max]	1e-66
		Glyma.18G113700	654663	PREDICTED: (R)-mandelonitrile lyase-like [Glycine max]	5e-53
		Glyma.18G113800	650787	hypothetical protein GLYMA_18G113800 [Glycine max]	0
		Glyma.18G113900	644757	hypothetical protein GLYMA_18G113900 [Glycine max]	6e-87
		Glyma.18G114000	640588	PREDICTED: glucomannan 4-beta-mannosyltransferase 9-like [Vigna radiata var. radiata]	7e-12
		Glyma.18G114100	569023	hypothetical protein GLYMA_18G114100 [Glycine max]	1e-78
		Glyma.18G114200	562048	hypothetical protein GLYMA_18G114100 [Glycine max]	5e-80
		Glyma.18G114300	553917	hypothetical protein GLYMA_18G114100 [Glycine max]	2e-79
		Glyma.18G114400	539772	hypothetical protein GLYMA_18G114400 [Glycine max]	5e-80
		Glyma.18G114500	533276	hypothetical protein GLYMA_18G114500 [Glycine max]	9e-80
		Glyma.18G114600	522294	hypothetical protein GLYMA_18G114600 [Glycine max]	9e-80
		Glyma.18G114700	421600	PREDICTED: membrin-11-like [Glycine max]	1e-144
		Glyma.18G114800	364470	PREDICTED: WD repeat-containing protein 26-like isoform X1 [Glycine max]	0
		Glyma.18G114900	348976	Oxygen-evolving enhancer protein 2, chloroplastic [Glycine soja]	0
		Glyma.18G115000	335696	PREDICTED: peptidyl-prolyl cis-trans isomerase CYP40-like [Glycine max]	4e-56
		Glyma.18G115100	327587	Rab GDP dissociation inhibitor alpha [Glycine soja]	3e-74
		Glyma.18G115200	314623	Putative vacuolar protein sorting-associated protein 13A [Glycine soja]	4e-29
		Glyma.18G115300	289315	PREDICTED: reticulon-like protein B8 isoform X2 [Glycine max]	3e-118
		Glyma.18G115400	239577	PREDICTED: histone-lysine N-methyltransferase ATXR6-like [Glycine max]	3e-70
		Glyma.18G115500	236907	Putative oxidoreductase, chloroplastic [Glycine soja]	0
		Glyma.18G115600	230733	hypothetical protein GLYMA_18G115600 [Glycine max]	2e-43
		Glyma.18G115700	228395	PREDICTED: transcription factor PIF4 [Glycine max]	0
		Glyma.18G115800	217530	hypothetical protein GLYMA_18G115800 [Glycine max]	1e-156
		Glyma.18G115900	213271	hypothetical protein GLYMA_18G115900 [Glycine max]	0
		Glyma.18G116000	151289	hypothetical protein GLYMA_18G116000 [Glycine max]	0
		Glyma.18G116100	140099	PREDICTED: 50S ribosomal protein L24-like [Glycine max]	1e-69
		Glyma.18G116200	100679	PREDICTED: uncharacterized protein LOC106797169 [Glycine max]	2e-21
		Glyma.18G116300	98804	PREDICTED: probable polyamine oxidase 2 isoform X1 [Glycine max]	0
		Glyma.18G116400	79931	PREDICTED: probable polygalacturonase [Glycine max]	0
		Glyma.18G116500	72515	Uridine 5'-monophosphate synthase [Glycine soja]	6e-16
		Glyma.18G116600	65533	TMV resistance protein N [Cajanus cajan]	0
		Glyma.18G116700	59911	PREDICTED: DEAD-box ATP-dependent RNA helicase 53-like isoform X1 [Glycine max]	0
		Glyma.18G116800	32188	PREDICTED: leucine-rich repeat receptor-like serine/threonine-protein kinase BAM3 [Glycine max]	0
		Glyma.18G116900	33603	serine--glyoxylate aminotransferase-like [Glycine max]	0
		Glyma.18G117000	34052	hypothetical protein GLYMA_18G117000 [Glycine max]	2e-35
		Glyma.18G117100	60193	Cellulose synthase A catalytic subunit 1 [UDP-forming] [Glycine soja]	0
		Glyma.18G117200	109099	Gypsy retrotransposon integrase-like protein 1 [Cajanus cajan]	4e-33
		Glyma.18G117300	139305	hypothetical protein GLYMA_18G117300 [Glycine max]	3e-30
		Glyma.18G117400	140649	Pre-mRNA-splicing factor CWC22 like [Glycine soja]	0
		Glyma.18G117500	142870	Pre-mRNA-splicing factor CWC22 like [Glycine soja]	0
		Glyma.18G117600	164143	PREDICTED: pentatricopeptide repeat-containing protein At3g49710-like [Glycine max]	0
		Glyma.18G117700	169208	PREDICTED: reactive oxygen species modulator 1-like [Glycine max]	3e-22
		Glyma.18G117800	197823	PREDICTED: TMV resistance protein N-like [Glycine max]	0
